# Supplementary material for: Detection and Molecular Characterization of Gyrovirus Galga 1 in Chickens in Northern Vietnam Reveals Evidence of Recombination
Source: Animals (Basel). 2024 Dec 31;15(1):67. doi: 10.3390/ani15010067 (PMC11718778; doi:10.3390/ani15010067)
Supplement: Supplementary file 1 [file animals-15-00067-s001.zip]

Archive with 1 entries (1 files):
- animals-3331212-supplementary.pdf
